# Supplementary material for: Fibroblast Growth Factor-23 (FGF-23) in Dogs—Reference Interval and Correlation with Hematological and Biochemical Parameters
Source: Animals (Basel). 2023 Oct 13;13(20):3202. doi: 10.3390/ani13203202 (PMC10603748; doi:10.3390/ani13203202)
Supplement: Supplementary file 1 [file animals-13-03202-s001.zip]

Archive with 1 entries (1 files):
- animals-2570783-supplementary.pdf
